# Supplementary material for: Error-corrected sequencing strategies enable comprehensive detection of leukemic mutations relevant for diagnosis and minimal residual disease monitoring
Source: BMC Med Genomics. 2020 Mar 4;13:32. doi: 10.1186/s12920-020-0671-8 (PMC7057603; doi:10.1186/s12920-020-0671-8)
Supplement: Supplementary file 5 — Additional file 5: Table S1. Summary of demographics for the pediatric leukemia samples. [file 12920_2020_671_MOESM5_ESM.xlsx]

## Sheet: summary
Diagnosis	Total number of subjects	% male, % female	Average age in years	Age range
AML	6	50% , 50%	8	2 weeks - 14 years
B-ALL	17	52 % , 48%	6	2- 16 years
T-ALL	3	33%, 67%	8	10 months - 16 years
APL	1			1- 5 years
