# Supplementary material for: Error-corrected sequencing strategies enable comprehensive detection of leukemic mutations relevant for diagnosis and minimal residual disease monitoring
Source: BMC Med Genomics. 2020 Mar 4;13:32. doi: 10.1186/s12920-020-0671-8 (PMC7057603; doi:10.1186/s12920-020-0671-8)
Supplement: Supplementary file 6 — Additional file 6: Table S2. Genes targeted on the DNA and RNA panels. [file 12920_2020_671_MOESM6_ESM.xlsx]

## Sheet: genes
Gene	RNA panel	DNA panel
ABL1	x	x
ABL2	x
ALK	x
AMELY		x
ANKRD26		x
ARHGAP6	x	x
ASXL1		x
ASXL2		x
ATP13A4	x	x
BCL11B	x
BCL2	x
BCL3	x
BCL6	x
BCOR		x
BCR	x
BIRC3	x
BRAF		x
CALR		x
CBFB	x
CBL		x
CCDC168		x
CCND1	x
CCND2	x
CCND3	x	x
CD274	x
CDK6	x
CDKN2A	x
CEBPA	x	x
CEBPD	x
CEBPE	x
CEBPG	x
CHD1	x
CHIC2	x
CIITA	x
CREBBP	x	x
CRLF2	x
CSF1R	x
CSF3R		x
CSPG4		x
CTLA4	x
DACH2	x	x
DDX41		x
DEK	x
DHX15		x
DMD	x	x
DNAH2		x
DNAH9		x
DNMT3A		x
DUSP22	x
EBF1	x
EIF4A1	x
EPOR	x
ERG	x
ETNK1		x
ETV6	x	x
EZH2		x
FAT1		x
FGFR1	x
FLT3		x
FOXP1	x
GATA1		x
GATA2		x
GLIS2	x
HRAS		x
ID4	x
IDH1		x
IDH2		x
IKZF1	x	x
IKZF2	x
IKZF3	x
IRF4	x
IRF8	x
JAK2	x	x
KAT6A	x
KIT		x
KLF2	x
KMT2A	x
KRAS		x
LAMA1		x
LY9	x	x
MACF1		x
MALT1	x
MECOM	x
MED23		x
MIR548AN	x	x
MKL1	x
MLF1	x
MLLT10	x
MLLT4	x
MPL		x
MUC1	x
MYC	x	x
MYH11	x
MYH4		x
NF1	x	x
NFKB2	x
NOTCH1	x
NPM1		x
NRAS		x
NTRK3	x
NUP214	x
NUP98	x
P2RY8	x
PAG1	x
PALLD	x	x
PAX5	x
PCLO		x
PDCD1	x
PDCD1LG2	x
PDGFRA	x
PDGFRB	x
PHF6		x
PICALM	x
PML	x
PRDM16	x
PTK2B	x
PTPN11		x
RAB31	x	x
RAD21		x
RARA	x
RBM15	x
RELN		x
ROS1	x
RUNX1	x	x
RUNX1T1	x
RYR1		x
SEMA6A	x
SETBP1		x
SETD2	x	x
SF3B1		x
SMC3		x
SPI1		x
SPOCK1	x	x
SRCAP		x
SRSF2		x
STAG2		x
STIL	x
SYNE1	x	x
TAL1	x
TCF3	x
TET2		x
TFG	x
TIMP1	x	x
TP53		x
TP63	x
TRIM24		x
TRRAP		x
TYK2	x
U2AF1		x
WT1		x
ZCCHC7	x
ZRSR2		x
