# Supplementary material for: Error-corrected sequencing strategies enable comprehensive detection of leukemic mutations relevant for diagnosis and minimal residual disease monitoring
Source: BMC Med Genomics. 2020 Mar 4;13:32. doi: 10.1186/s12920-020-0671-8 (PMC7057603; doi:10.1186/s12920-020-0671-8)
Supplement: Supplementary file 7 — Additional file 7: Table S3. Structural variants identified via RNA-ECS in primary diagnostic samples. [file 12920_2020_671_MOESM7_ESM.xlsx]

## Sheet: supplementalTable3
ID	Gene ID	Sample Breakpoint	Exons	AF Patient	Type
Subject 19	ZCCHC7	chr9:37187568,chr9:37302185	Exon 3: Intron 2	0.29	Retained intron
Subject 19	KMT2A	chr11:118367082,chr11:118367084	Exon 20: Intron 20	0.2	Retained intron
Subject 19	CIITA	chr16:10992859,chr16:10992860	Exon 5: Intron 5	0.27	Retained intron
Subject 19	NF1	chr17:29637630,chr17:29652838	Exon 36: Intron 35	0.46	Retained intron
Subject 19	KMT2A	chr11:118362033,chr11:118362034	Exon 14: Intron 14	0.24	Retained intron
Subject 19	FOXP1	chr3:71348971,chr3:71348968	Exon 5: Intron 5	0.19	Retained intron
Subject 19	MLLT10	chr10:21957852,chr10:21957853	Exon 9: Intron 8	0.63	Retained intron
Subject 19	ABL1	chr9:133710216,chr9:133729447|<wbr>chr9:133729453,chr9:133729451	Exon 2: Intron 1	0.32	Retained intron
Subject 33	SETD2	chr3:47205344,chr3:47139571|<wbr>chr3:47139445,chr3:47139444	Exon 1: Exon 9: Intron 9	0.18	Exon Deletions and Retained Introns
Subject 33	CDK6	chr7:92300740,chr7:92300738	Exon 5: Intron 5	0.25	Retained intron
Subject 33	EBF1	chr5:158134987,chr5:158134986	Exon 15: Intron 15	0.14	Retained intron
Subject 33	ZCCHC7	chr9:37284323,chr9:37302185	Exon 3: Intron 2	0.83	Retained intron
Subject 34	IRF4	chr6:397252,chr6:401424	Exon 7: Exon 5	0.15	Exon Deletion
Subject 34	P2RY8 ‚Üí CRLF2	chrX:1655814,chrX:1331530	Exon 1 P2RY8: Exon 1 CRLF2	0.46	Fusion
Subject 34	KMT2A	chr11:118367082,chr11:118367084	Exon 20: Intron 20	0.39	Retained intron
Subject 34	ZCCHC7	chr9:37284323,chr9:37302185	Exon 3: Intron 2	0.44	Retained intron
Subject 26	IRF4	chr6:397110,chr6:397108	Exon 5: Intron 4	0.12	Retained intron
Subject 26	EIF4A1	chr17:7477576,chr17:7477578	Exon 2: Intron 1	0.75	Retained intron
Subject 26	EBF1	chr5:158139978,chr5:158139975	Exon 13: Intron 13	0.13	Retained intron
Subject 26	BCR	chr22:23637342,chr22:23637343	Exon 16: Intron 16	0.18	Retained intron
Subject 26	ABL1	chr9:133726934,chr9:133729451	Exon 2: Intron 2	0.15	Retained intron
Subject 14	KMT2A ‚Üí MLLT1	chr11:118353210,chr19:6270770	Exon 8 KMT2A: Exon 2 MLLT1	0.51	Fusion
Subject 14	ABL1	chr9:133710912,chr9:133729451	Exon 2: Intron 1	0.17	Retained intron
Subject 14	JAK2	chr9:5079263,chr9:5080229	Exon 17: Intron 16	0.14	Retained intron
Subject 14	IRF8	chr16:85936620,chr16:85936621	Exon 2: Intron 1	0.18	Retained intron
Subject 14	TAL1	chr1:47697421,chr1:47695023	Exon 2: Intron 1	0.48	Retained intron
Subject 14	ZCCHC7	chr9:37187568,chr9:37302185	Exon 3: Intron 2	0.33	Retained intron
Subject 31	ZCCHC7	chr9:37144995,chr9:37302186	Exon 3: Intron 2	0.11	Retained intron
Subject 31	IRF4	chr6:397252,chr6:401424	Exon 5: Exon 7	0.24	Exon Deletion
Subject 31	MYC	chr8:128748656,chr8:128748348	Exon 1: Exon 1	0.16	Exon Duplication
Subject 31	IKZF1	chr7:50367353,chr7:50467616	Exon 3: Exon 8	0.44	Exon Deletions
Subject 31	CSF1R	chr5:149446589,chr5:149441412	Exon 12: Intron 11	0.35	Retained intron
Subject 31	NF1	chr17:29637630,chr17:29652838	Exon 36: Intron 35	0.27	Retained intron
Subject 31	CEBPA	chr19:33793035,chr19:33792763	Exon 1: Exon 1	0.43	Exon Duplication
Subject 32	MYC	chr8:128748662,chr8:128748315	Exon 1: Exon1	0.13	Exon Duplication
Subject 32	ZCCHC7	chr9:37187568,chr9:37302185	Exon 3: Intron 2	0.12	Retained intron
Subject 32	KMT2A	chr11:118362033,chr11:118362034	Exon 14: Intron 14	0.66	Retained intron
Subject 32	BCL3	chr19:45253362,chr19:45254484	Exon 2: Intron 1	0.41	Retained intron
Subject 32	CSF1R	chr5:149446589,chr5:149441412	Exon 12: Intron 11	0.12	Retained intron
Subject 32	NF1	chr17:29637630,chr17:29652838	Exon 36: Intron 35	0.22	Retained intron
Subject 32	MYC	chr8:128748656,chr8:128748348	Exon 1: Exon 1	0.88	Exon Duplication
Subject 32	NF1	chr17:29637630,chr17:29641323|<wbr>chr17:29641411,chr17:29652838	Exon 36: Intron 35	0.29	Retained intron
Subject 32	IRF4	chr6:391809,chr6:394821	Exon 1: Exon 3	0.55	Exon Deletion
Subject 32	ZCCHC7	chr9:37147442,chr9:37302185	Exon 3: Intron 2	0.75	Retained intron
Subject 28	ZCCHC7	chr9:37187568,chr9:37302185	Exon 3: Intron 2	0.12	Retained intron
Subject 28	IRF4	chr6:397252,chr6:401424	Exon 5: Exon 7	0.19	Exon Deletion
Subject 28	CEBPA	chr19:33792461,chr19:33792521	Exon 1: Exon1	0.21	Exon Duplication
Subject 28	CEBPA	chr19:33792461,chr19:33792515	Exon 1: Exon 1	0.24	Exon Duplication
Subject 28	ERG	chr21:39764564,chr21:39764366	Exon 8: Intron 7	0.63	Retained intron
Subject 28	IKZF1	chr7:50367353,chr7:50467616	Exon 8: Exon 3	0.4	Exon Deletions
Subject 28	PDGFRA	chr4:55139703,chr4:55139704	Exon 10: Intron 9	0.24	Retained intron
Subject 28	NF1	chr17:29637630,chr17:29652838	Exon 36: Intron 35	0.23	Retained intron
Subject 28	BCL3	chr19:45253362,chr19:45254484	Exon 2: Intron 1	0.28	Retained intron
Subject 28	MYH11	chr16:15853081,chr16:15841653	Exon 19: Intron 18	0.78	Retained intron
Subject 18	BCR ‚Üí ABL1	chr22:23524426,chr9:133729451	Exon 1 BCR : Exon 2 ABL1	0.56	Fusion
Subject 18	KMT2A	chr11:118362033,chr11:118362034	Exon 14: Intron 14	0.66	Retained intron
Subject 18	MLLT10	chr10:21957852,chr10:21957853	Exon 9: Intron 8	0.55	Retained intron
Subject 18	SETD2	chr3:47205344,chr3:47168177|<wbr>chr3:47168154,chr3:47168153	Exon1: Intron 1: Exon 2: Exon 3	0.14	Retained intron
Subject 18	ZCCHC7	chr9:37187568,chr9:37302185	Exon 3: Intron 2	0.24	Retained intron
Subject 18	MYC	chr8:128748656,chr8:128748348	Exon 1: Exon 1	0.14	Exon Duplication
Subject 18	IRF4	chr6:391809,chr6:394821	Exon 1: Exon 3	0.47	Exon Deletion
Subject 18	ZCCHC7	chr9:37304058,chr9:37304185	Intron 3: Exon 4	0.57	Retained intron
Subject 22	ZCCHC7	chr9:37187568,chr9:37302185	Exon 3: Intron 2	0.27	Retained intron
Subject 22	BCL11B	chr14:99723808,chr14:99724176	Exon 2: Exon 2	0.16	Exon Duplication
Subject 22	ETV6 ‚Üí RUNX1	chr12:12022903,chr21:36265260	Exon 5 ETV6: Exon 3 RUNX1	0.3	Fusion
Subject 21	ETV6 ‚Üí RUNX1	chr12:12006495,chr21:36265259	Exon 4 ETV6: Exon 3 RUNX1	0.31	Fusion
Subject 21	ABL1	chr9:133747513,chr9:133747516	Exon 5: Intro 4	0.37	Retained intron
Subject 21	NFKB2	chr10:104161916,chr10:104161917	Exon 22: Intron 22	0.28	Retained intron
Subject 21	KMT2A	chr11:118307659,chr11:118309739|<wbr>chr11:118309837,chr11:118339490	Exon 2: Intron 1: Exon 1	0.15	Retained intron
Subject 21	NUP98	chr11:3781718,chr11:3781715	Exon 10: Intron 10	0.26	Retained intron
Subject 21	ZCCHC7	chr9:37188456,chr9:37302186	Exon 3: Intron 2	0.33	Retained intron
Subject 36	SETD2	chr3:47205344,chr3:47168177	Exon 1 : Intron 1	0.105	Retained intron
Subject 36	SPTAN1 ‚Üí ABL1	chr9:131329256,chr9:133738150	Exon 2 SPTAN1 : Exon 4 ABL1	0.564	Fusion
Subject 36	STIL ‚Üí TAL1	chr1:47779708,chr1:47695023	Exon 1 STIL : Exon 1 TAL1	0.304	Fusion
Subject 36	STIL ‚Üí TAL1	chr1:47779708,chr1:47689770	Exon 1 STIL : Exon 3 TAL1	0.034	Fusion
Subject 36	BCL11B	chr14:99723808,chr14:99724176	Exon 2: Exon 2	0.223	Exon Duplication
Subject 11	CEBPG	chr19:33865517,chr19:33865430	Exon 1: Intron 1	0.1	Retained intron
Subject 11	ETV6	chr12:11905513,chr12:11979336	Exon 2: Intron 2	0.18	Retained intron
Subject 23	ZCCHC7	chr9:37187568,chr9:37302185	Exon 3: Intron 2	0.14	Retained intron
Subject 23	ETV6 ‚Üí RUNX1	chr12:12022903,chr21:36265260	Exon 5 ETV6: Exon 3 RUNX1 : Exon 3 ETV6	0.44	Fusion
Subject 23	TCF3	chr19:1621132, chr19:1621131	Exon 10: Intron 10	0.25	Retained intron
Subject 29	ZCCHC7	chr9:37147442,chr9:37302185	Exon 3: Intron 2	0.22	Retained intron
Subject 29	SETD2	chr3:47205344,chr3:47168177|<wbr>chr3:47168154,chr3:47168153	Exon 1: Intron 1: Exon 2	0.18	Retained intron
Subject 29	BCL3	chr19:45253362,chr19:45254484	Exon 2: Intron 1	0.49	Retained intron
Subject 29	CSF1R	chr5:149446589,chr5:149441412	Exon 12: Intron 11	0.65	Retained intron
Subject 29	CCND2	chr12:4399615,chr12:4409026	Exon 5: Intron 4	0.14	Retained intron
Subject 29	NF1	chr17:29637630,chr17:29652838	Exon 36: Intron 35	0.25	Retained intron
Subject 13	KMT2A ‚Üí MLLT3	chr11:118353210,chr9:20365742	Exon 8 KMT2A : Exon 6 MLLT3	0.47	Fusion
Subject 13	JAK2	chr9:5079263,chr9:5080229	Exon 17: Intron 16	0.25	Retained intron
Subject 13	KMT2A	chr11:118362033,chr11:118362034	Exon 14: Intron 13	0.4	Retained intron
Subject 13	CEBPA	chr19:33793286,chr19:33793107	Exon 1: Exon 1	0.1	Exon Duplication
Subject 13	KMT2A ‚Üí MLLT3	chr11:118352807,chr9:20365742	Exon 7 KMT2A : Exon 6 MLLT3	0.03	Fusion
Subject 37	EIF4A1	chr17:7477576,chr17:7477578	Exon 2: Intron 1	0.48	Retained intron
Subject 37	KMT2A	chr11:118367082,chr11:118367084	Exon 20: Intron 20	0.44	Retained intron
Subject 37	STIL ‚Üí TAL1	chr1:47779708,chr1:47695023	Exon 1 STIL: Exon 2 TAL1	0.42	Fusion
Subject 37	KMT2A	chr11:118309837,chr11:118339490	Exon 2: Intron 1	0.18	Retained intron
Subject 37	NF1	chr17:29637630,chr17:29652838	Exon 36: Intron 35	0.36	Retained intron
Subject 37	IRF8	chr16:85942779,chr16:85943090	Exon 3: Intron 3	0.21	Retained intron
Subject 37	NF1	chr17:29637630,chr17:29641323|<wbr>chr17:29641411,chr17:29652838	Exon 36: Intron 35	0.12	Retained intron
Subject 16	NUP98 ‚Üí NSD1	chr11:3765739,chr5:176662822	Exon 12 NUP98: Exon 6 NSD1	0.2	Fusion
Subject 16	ABL1	chr9:133726934,chr9:133729451	Exon 2: Intron 1	0.28	Retained intron
Subject 16	MLLT10	chr10:21846753,chr10:21875223	Exon 3: Intron 2	0.29	Retained intron
Subject 16	NSD1 ‚Üí NUP98	chr5:176639196,chr11:3756554	Exon 5 NSD1: Exon 13 NUP98	0.07	Fusion
Subject 35	ZCCHC7	chr9:37126939,chr9:37126309	Exon 2: Exon 2	0.107	Exon Duplication
Subject 35	BCL11B	chr14:99723808,chr14:99724176	Exon 2: Exon 2	0.202	Exon Duplication
Subject 15	ETV6	chr12:11905513,chr12:11979336	Exon 2: Intron 2	0.2	Retained intron
Subject 15	IRF4	chr6:397252,chr6:401424	Exon 7: Exon 5	0.23	Exon Deletion
Subject 15	KLF2	chr19:16435809,chr19:16435810|<wbr>chr19:16435814,chr19:16437672	Exon 3: Intron 1: Exon 1	0.22	Retained intron
Subject 15	PRDM16	chr1:3013299,chr1:3102693	Exon 2: Intron 1	0.27	Retained intron
Subject 15	IRF4	chr6:391809,chr6:394821	Exon 3: Exon 1	0.47	Exon Deletion
Subject 15	CEBPA	chr19:33793042,chr19:33792763	Exon 1: Exon 1	0.79	Exon Duplication
Subject 27	ETV6	chr12:11905513,chr12:11978578	Exon 2: Intron 1	0.1	Retained intron
Subject 27	CSF1R	chr5:149446589,chr5:149441412	Exon 11: Intron 10	0.51	Retained intron
Subject 27	MYC	chr8:128748548,chr8:128748729	Exon 1: Exon 1	0.17	Exon Duplication
Subject 25	EBF1	chr5:158134987,chr5:158134986	Exon 15: Intron 15	0.343	Retained intron
Subject 25	PTK2B	chr8:27251626,chr8:27255059|<wbr>chr8:27255064,chr8:27255065	Exon 3: Intron 2	0.25	Retained intron
Subject 25	ABL1	chr9:133726934,chr9:133729451	Exon 2: Intron 1	0.21	Retained intron
Subject 25	ZCCHC7	chr9:37187566,chr9:37188334|<wbr>chr9:37188456,chr9:37302186	Exon 3: Intron 2	0.19	Retained intron
Subject 25	IRF4	chr6:397252,chr6:401424	Exon 7: Exon 5	0.16	Exon Deletion
Subject 25	SETD2	chr3:47205344,chr3:47168177|<wbr>chr3:47168154,chr3:47168153	Exon 1: Intron 1: Exon 2	0.213	Retained intron
Subject 30	TCF3 ‚Üí HLF	chr19:1619318,chr17:53398022	Exon 14 TCF3: Exon 4 HLF	0.23	Fusion
Subject 30	RUNX1	chr21:36206707,chr21:36206706	Exon 4: Intron 4	0.31	Retained intron
Subject 30	KMT2A	chr11:118362033,chr11:118362034	Exon 14: Intron 14	0.49	Retained intron
Subject 30	CSF1R	chr5:149446589,chr5:149441412	Exon 11: Intron 10	0.28	Retained intron
Subject 30	NF1	chr17:29637630,chr17:29652838	Exon 36: Intron 35	0.16	Retained intron
Subject 30	ZCCHC7	chr9:37144995,chr9:37302186	Exon 3: Intron 2	0.3	Retained intron
Subject 24	SETD2	chr3:47205344,chr3:47168177|<wbr>chr3:47168154,chr3:47168153	Exon 1: Intron 1: Exon 2	0.13	Retained intron
Subject 24	RUNX1 ‚Üí MKL1	chr21:36421139,chr22:40831558	Exon 2 RUNX1: Exon 2 MKL1	0.51	Fusion
Subject 24	ZCCHC7	chr9:37187568,chr9:37302185	Exon 3: Intron 2	0.17	Retained intron
Subject 24	EIF4A1	chr17:7477576,chr17:7477578	Exon 2: Intron 1	0.38	Retained intron
Subject 24	BCL11B	chr14:99723808,chr14:99724176	Exon 2: Exon 2	0.12	Exon Duplication
Subject 24	FOXP1	chr3:71348971,chr3:71348968	Exon 5: Intron 5	0.33	Retained intron
Subject 24	NFKB2	chr10:104161916,chr10:104161917	Exon 22: Intron 22	0.37	Retained intron
Subject 24	NF1	chr17:29637630,chr17:29652838	Exon 36: Intron 35	0.11	Retained intron
Subject 24	ZCCHC7	chr9:37284323,chr9:37302185	Exon 3: Intron 2	0.76	Retained intron
Subject 20	TCF3 ‚Üí PBX1	chr19:1619110,chr1:164761731	Exon 15 TCF3: Exon 3 PBX1	0.52	Fusion
Subject 20	MLLT10	chr10:21957852,chr10:21957853	Exon 9: Intron 8	0.76	Retained intron
Subject 20	NF1	chr17:29637630,chr17:29652838	Exon 36: Intron 35	0.35	Retained intron
Subject 20	ABL1	chr9:133729453,chr9:133729451	Exon 2: Intron 1	0.35	Retained intron
Subject 20	IRF8	chr16:85936462,chr16:85936614|<wbr>chr16:85936620,chr16:85936621	Exon 2: Intron 1	0.39	Retained intron
Subject 20	ZCCHC7	chr9:37187568,chr9:37302185	Exon 3: Intron 2	0.31	Retained intron
Subject 20	MYC	chr8:128748656,chr8:128748348	Exon 1: Exon 1	0.52	Exon Duplication
Subject 20	ZCCHC7	chr9:37284323,chr9:37302185	Exon 3: Intron 2	0.51	Retained intron
